# Supplementary material for: Feasibility of Patient Reported Outcome Measures in Psychosocial Palliative Care: Observational Cohort Study of Hospice Day Care and Social Support Groups
Source: Int J Environ Res Public Health. 2022 Oct 14;19(20):13258. doi: 10.3390/ijerph192013258 (PMC9603547; doi:10.3390/ijerph192013258)
Supplement: Supplementary file 1 [file ijerph-19-13258-s001.zip]

Archive with 1 entries (1 files):
- ijerph-1908367-supplementary.pdf
